# Supplementary material for: Modelling Spatial Scales of Dose Deposition and Radiolysis Products from Gold Nanoparticle Sensitisation of Proton Therapy in A Cell: From Intracellular Structures to Adjacent Cells
Source: Int J Mol Sci. 2020 Jun 22;21(12):4431. doi: 10.3390/ijms21124431 (PMC7353008; doi:10.3390/ijms21124431)
Supplement: Supplementary file 1 [file ijms-21-04431-s001.zip]

Archive with 1 entries (1 files):
- ijms-823879-supplementary.avi
